# Supplementary material for: Development of inequalities in fruit and vegetable intake through early adulthood: insights from household panel surveys in the United Kingdom and Australia
Source: Eur J Clin Nutr. 2025 Apr 3;79(8):793–801. doi: 10.1038/s41430-025-01609-x (PMC12353871; doi:10.1038/s41430-025-01609-x)
Supplement: Supplementary file 1 — Supplementary Table S1 [file 41430_2025_1609_MOESM1_ESM.xlsx]

## Sheet: Sheet1
Predictors	Fruit (a)				Vegetables (b)
	UKHLS		HILDA		UKHLS		HILDA
	n = 2,720		n = 5,921		n = 2,709		n = 6,206
Predictors (Models 1a and 1b)	Estimate	[95% CI]	Estimate	[95% CI]	Estimate	[95% CI]	Estimate	[95% CI]
Mean intake (portions per day)	1.37	[1.16, 1.58]	1.66	[1.50,1.81]	1.92	[1.71, 2.14]	1.48	[1.30 – 1.66]
Age – within-person	-0.04	[-0.05, -0.02]	-0.01	[-0.02, -0.01]	0.02	[0.01, 0.03]	0.02	[0.01 – 0.02]
Age – between-person	0	[-0.01, 0.01]	-0.02	[-0.02, -0.01]	-0.01	[-0.02, 0.00]	0.02	[0.02 – 0.03]
Sex (ref: Female)	n = 2,720		n = 5,921		n = 2,709		n = 6,206
Predictors (Model 2a and 2b)	Estimate	[95% CI]	Estimate	[95% CI]	Estimate	[95% CI]	Estimate	[95% CI]
Mean intake (portions per day) for females	1.47	[1.25, 1.68]	1.71	[1.56, 1.87]	1.98	[1.76, 2.21]	1.57	[1.39, 1.75]
Age – within-person	-0.04	[-0.06, -0.03]	0	[-0.01, 0.00]	0.02	[0.00, 0.03]	0.03	[0.02, 0.04]
Age – between-person	0	[-0.01, 0.01]	-0.02	[-0.02, -0.01]	-0.01	[-0.02, 0.00]	0.02	[0.02, 0.03]
Male	-0.18	[-0.26, -0.09]	-0.11	[-0.16, -0.06]	-0.11	[-0.20, -0.03]	-0.17	[-0.23, -0.12]
Age X Male	0.02	[0.00, 0.04]	-0.02	[-0.03, -0.01]	0	[-0.02, 0.03]	-0.02	[-0.03, -0.01]
Parental Education (ref: Degree)	n = 2,462		n = 4,162		n = 2,452		n = 4,325
Predictors (Model 3a and 3b)	Estimate	[95% CI]	Estimate	[95% CI]	Estimate	[95% CI]	Estimate	[95% CI]
Mean intake (portions per day) for those with parents with a degree	1.46	[1.24, 1.69]	1.88	[1.68, 2.09]	2.12	[1.89, 2.34]	1.74	[1.51, 1.97]
Age – within-person	-0.04	[-0.06, -0.03]	-0.03	[-0.04, -0.02]	0.02	[0.01, 0.04]	0.02	[0.01, 0.03]
Age – between-person	0	[-0.01, 0.01]	-0.02	[-0.03, -0.01]	-0.01	[-0.02, 0.00]	0.02	[0.01, 0.03]
No degree	-0.34	[-0.42, -0.25]	-0.16	[-0.22, -0.10]	-0.41	[-0.50, -0.33]	-0.28	[-0.35, -0.22]
Age X No degree	0.01	[-0.01, 0.03]	0.02	[0.01, 0.03]	-0.02	[-0.04, 0.01]	0	[-0.01, 0.01]
Table S1: Model Estimates
CI = Confidence Interval
